# Supplementary material for: Viral and Host Genetic and Epigenetic Biomarkers Related to SARS-CoV-2 Cell Entry, Infection Rate, and Disease Severity
Source: Biology (Basel). 2022 Jan 23;11(2):178. doi: 10.3390/biology11020178 (PMC8869311; doi:10.3390/biology11020178)
Supplement: Supplementary file 1 [file biology-11-00178-s001.zip]

Archive with 1 entries (1 files):
- biology-1548539-supplementary.pdf
